# Supplementary material for: Monitoring and Determining Mitochondrial Network Parameters in Live Lung Cancer Cells
Source: J Clin Med. 2019 Oct 18;8(10):1723. doi: 10.3390/jcm8101723 (PMC6832496; doi:10.3390/jcm8101723)
Supplement: Supplementary file 1 [file jcm-08-01723-s001.zip]

Archive with 8 entries (8 files):
- BC.avi
- BH.avi
- DC.avi
- DCM60.avi
- DH.avi
- DHM60.avi
- JCM Manuscript supplemental data.pdf
- JCM Movie legends.pdf
